# Supplementary material for: Metoprolol vs. Diltiazem in Patients with Angina and Non-Obstructive Coronary Artery Disease with or Without Evidence of Coronary Microvascular Spasm on Acetylcholine Testing
Source: J Clin Med. 2025 Oct 28;14(21):7635. doi: 10.3390/jcm14217635 (PMC12608405; doi:10.3390/jcm14217635)
Supplement: Supplementary file 1 [file jcm-14-07635-s001.zip]

Archive with 1 entries (1 files):
- jcm-3882175-supplementary.pdf
